# Supplementary material for: “Grafting-To” Covalent Binding of Plasmonic Nanoparticles onto Silica WGM Microresonators: Mechanically Robust Single-Molecule Sensors and Determination of Activation Energies from Single-Particle Events
Source: Sensors (Basel). 2023 Mar 25;23(7):3455. doi: 10.3390/s23073455 (PMC10098601; doi:10.3390/s23073455)
Supplement: Supplementary file 1 [file sensors-23-03455-s001.zip]

Archive with 2 entries (2 files):
- Supplementary Material.pdf
- video-ts-events-1-27-feb.mp4
